# Supplementary material for: MMTF—An efficient file format for the transmission, visualization, and analysis of macromolecular structures
Source: PLoS Comput Biol. 2017 Jun 2;13(6):e1005575. doi: 10.1371/journal.pcbi.1005575 (PMC5473584; doi:10.1371/journal.pcbi.1005575)
Supplement: S2 Table — 100 PDB entries symmetrically selected around the 25 percentile of the PDB atom size distribution (2,309–2,313 atoms). (XLSX) [file pcbi.1005575.s002.xlsx]

## Sheet: S2_table.csv
PDB ID	number of atoms
2q19	2309
3fqs	2309
3gjo	2309
3hgi	2309
3hix	2309
3l4f	2309
3o6i	2309
3oel	2309
3pa5	2309
3vq6	2309
4an2	2309
4e6e	2309
4f29	2309
4iuu	2309
4lhi	2309
4zwz	2309
5ewt	2309
5flo	2309
1a0p	2310
1b2k	2310
1e0n	2310
1f56	2310
1n03	2310
1wkl	2310
2bhh	2310
2btl	2310
2ghg	2310
2h0y	2310
2rhh	2310
2zwb	2310
3lkv	2310
3nuq	2310
3oig	2310
3olx	2310
4fuw	2310
4fvt	2310
4jwr	2310
4lkf	2310
4x6t	2310
5cmh	2310
1iqm	2311
1v1k	2311
1vc6	2311
1w6p	2311
2cgu	2311
2h1a	2311
2yck	2311
3cb7	2311
3f8j	2311
3kvi	2311
3n8s	2311
3rvj	2311
3s2p	2311
3s98	2311
4dwo	2311
4fz6	2311
4ksj	2311
4o4e	2311
4pmt	2311
4xh6	2311
5a5v	2311
5et8	2311
1fst	2312
1ltv	2312
1poe	2312
1vjr	2312
1xgo	2312
2f3x	2312
2ock	2312
2pl0	2312
3bgx	2312
3cko	2312
3don	2312
3m98	2312
3mu1	2312
3s8q	2312
3wne	2312
3wv0	2312
3zdc	2312
3zny	2312
4l16	2312
4mdg	2312
4w8c	2312
4w8h	2312
5g54	2312
1ak0	2313
1cb4	2313
1duq	2313
1z5y	2313
1ztf	2313
2o2n	2313
2ozn	2313
2pip	2313
3cnw	2313
3coq	2313
3d3z	2313
3ebu	2313
3m14	2313
3nb8	2313
4bb4	2313
