# Supplementary material for: MMTF—An efficient file format for the transmission, visualization, and analysis of macromolecular structures
Source: PLoS Comput Biol. 2017 Jun 2;13(6):e1005575. doi: 10.1371/journal.pcbi.1005575 (PMC5473584; doi:10.1371/journal.pcbi.1005575)
Supplement: S3 Table — 100 PDB entries symmetrically selected around the 50 percentile of the PDB atom size distribution (4,054–4,063 atoms). (XLSX) [file pcbi.1005575.s003.xlsx]

## Sheet: S3_table.csv
PDB ID	number of atoms
4pqh	4054
4q18	4054
5cce	4054
1c7j	4055
1rhj	4055
1ww1	4055
2f6u	4055
3guh	4055
3ldv	4055
3ub5	4055
4c13	4055
4o2i	4055
4r5y	4055
4u94	4055
5ac3	4055
5bt0	4055
1s2l	4056
2ql7	4056
2wjs	4056
2zaw	4056
3k5b	4056
3v8i	4056
3wnz	4056
4a5k	4056
4dg8	4056
4fsf	4056
4jlt	4056
4nnb	4056
4tq6	4056
4wyw	4056
4yl9	4056
1itx	4057
1s2i	4057
2f9b	4057
2yar	4057
3tu5	4057
3vkw	4057
4j1n	4057
4ph6	4057
5hvf	4057
1cpj	4058
1gxz	4058
1h5y	4058
1jmy	4058
1rd5	4058
2fz1	4058
2y8f	4058
2z6h	4058
4elc	4058
4fxz	4058
4hln	4058
4iu2	4058
4n5n	4058
5ant	4058
5lo7	4058
1lbx	4059
1p7b	4059
1szn	4059
2b9y	4059
2f2c	4059
3bpb	4059
3crw	4059
3g6d	4059
3pbs	4059
4iul	4059
4wmv	4059
1e+65	4060
1g92	4060
1gi0	4060
2juq	4060
2ya3	4060
3tfy	4060
3v7n	4060
3wzq	4060
4exj	4060
4qul	4060
5deu	4060
1del	4061
2qab	4061
3ox9	4061
3vv5	4061
4b3d	4061
4lqs	4061
4yyb	4061
5aqu	4061
1by4	4062
1fp9	4062
1hwt	4062
2b3o	4062
2qa6	4062
3cio	4062
3nqz	4062
3oij	4062
3rny	4062
4a04	4062
4eyb	4062
4iqy	4062
4nau	4062
4unl	4062
1rtk	4063
