# Supplementary material for: MMTF—An efficient file format for the transmission, visualization, and analysis of macromolecular structures
Source: PLoS Comput Biol. 2017 Jun 2;13(6):e1005575. doi: 10.1371/journal.pcbi.1005575 (PMC5473584; doi:10.1371/journal.pcbi.1005575)
Supplement: S4 Table — 100 PDB entries symmetrically selected around the 75 percentile of the PDB atom size distribution (7,862–7,885 atoms). (XLSX) [file pcbi.1005575.s004.xlsx]

## Sheet: S4_table.csv
PDB ID	number of atoms
5dzv	7862
3hi0	7863
1bot	7864
1z0h	7864
4ebn	7864
4iuc	7864
4u7h	7864
1klm	7865
3ddn	7865
3dle	7865
4qn0	7865
5t3d	7865
2o93	7866
3ako	7866
3rm5	7866
4mfv	7866
1zhq	7867
3eai	7867
4b91	7868
4ncp	7868
2w1b	7869
5fuo	7869
5aqi	7870
3ar8	7871
3bip	7871
3dek	7871
1a0l	7872
1b9l	7872
1ikv	7872
2fgj	7872
2vg5	7872
4bel	7872
4zfo	7872
5jem	7872
3dl9	7873
3ii4	7873
4dua	7873
4gvs	7873
2g5i	7874
3pbg	7874
3poy	7874
3rup	7874
3w8z	7874
4glv	7874
2i5o	7875
2mij	7875
3s81	7875
4lu0	7875
4rzb	7875
1cjb	7876
1x87	7876
2air	7876
2eig	7876
3b7j	7876
3t7d	7876
4ofl	7876
1gc1	7877
2xew	7877
4mfb	7877
5dmq	7877
1f1g	7878
1za1	7878
2e1v	7878
2g7u	7878
3nd5	7878
4bfb	7878
5aoe	7878
1hcj	7879
2h4c	7879
2qle	7879
5k14	7879
1ttl	7880
2cco	7880
2dv9	7880
2n4m	7880
2pi2	7880
5fv0	7880
5klp	7880
3ixq	7881
4k1z	7881
4l4m	7881
4r6j	7881
1ixp	7882
1jyl	7882
2j79	7882
2xtz	7882
3dkj	7882
3wx8	7882
4kgv	7882
1d09	7883
1m1z	7883
2i36	7883
2wdw	7883
3l9v	7883
4j0i	7883
1ymh	7884
2f5x	7884
2zbg	7884
3jru	7884
1kkt	7885
